# Supplementary material for: Curcumin Treatment in Combination with Glucose Restriction Inhibits Intracellular Alkalinization and Tumor Growth in Hepatoma Cells
Source: Int J Mol Sci. 2019 May 14;20(10):2375. doi: 10.3390/ijms20102375 (PMC6566721; doi:10.3390/ijms20102375)
Supplement: Supplementary file 1 [file ijms-20-02375-s001.zip]

Archive with 1 entries (1 files):
- ijms-498547-SI.pptx
